# Supplementary material for: Deciphering protein evolution and fitness landscapes with latent space models
Source: Nat Commun. 2019 Dec 10;10:5644. doi: 10.1038/s41467-019-13633-0 (PMC6904478; doi:10.1038/s41467-019-13633-0)
Supplement: Supplementary file 4 — Supplementary Data 2 [file 41467_2019_13633_MOESM4_ESM.csv]

	Sequence	T50	class	predicted_T50(dim_Z = 2)	predicted_T50(dim_Z = 30)
0	32233232	39.8	train	47.4	41.2
1	32313233	52.9	train	53.8	53.1
2	21133233	48.8	train	52.1	49.9
3	31312113	45	train	48.2	47.8
4	21332223	48.3	train	53.6	52.6
5	21312323	61.5	train	57.5	59.5
6	22312322	54.6	train	54.8	53.9
7	21212112	51.2	train	49.2	52.7
8	23133121	47.3	test	48.1	40
9	11312233	51.6	train	48.2	54
10	21133312	45.4	train	46.1	46.2
11	21133313	50.8	train	45.6	50.1
12	11332233	43.3	train	46.6	46.5
13	31212332	53.4	test	49.9	50.5
14	12211232	49.1	train	49.4	47.4
15	31312133	52.6	test	51.7	52.9
16	12232332	39.2	test	44.4	41.7
17	22133232	47.9	train	49.3	46.3
18	22233221	46.8	test	52.9	46.3
19	23113323	51	train	51.3	48.4
20	11332212	47.8	train	45.1	45
21	32332231	49.4	train	49.3	48.8
22	22132331	53.3	train	51	52.2
23	23313111	56.9	train	52.2	53
24	23112323	46	train	50.5	47.9
25	11113311	51.2	train	45	50.7
26	21232233	50.6	train	54.6	51.4
27	12332233	47.1	test	48.1	45.6
28	23333311	45.7	train	46.6	48.5
29	32132233	42.9	train	46.8	43.7
30	22331123	47.9	test	53.4	47.7
31	12212332	48.4	test	49.1	48.7
32	31212323	48.7	train	49.5	49.3
33	32312322	49.1	test	48	50.6
34	32312231	52.6	train	53.5	52.9
35	21232332	49.3	train	50.5	49.9
36	31331331	47.3	test	49.8	50
37	21132222	45.6	train	47.4	47.1
38	21212333	63.2	train	59.5	60.5
39	21231233	50.6	train	54.9	49.9
40	22212322	50.7	test	52.1	50
41	21112122	50.3	train	50.1	51.1
42	22111223	51.3	train	52.6	50.8
43	23233212	39.5	train	45.5	41.3
44	31312212	48.9	train	47.8	49.7
45	32211323	46.6	train	48.9	47.2
46	21213231	54.9	train	60.1	56.9
47	21332312	52.9	train	45.5	51.5
48	22332211	53	train	48.3	52.7
49	22113323	53.8	train	53.8	53.4
50	22113332	48.7	train	53.4	52.1
51	22213132	52	train	56.4	49.2
52	31213332	50.8	train	49.8	49.8
53	22113211	51.1	train	49.8	51.7
54	22313323	60	test	59.5	58.1
55	32333233	47.2	train	50.2	46.7
56	22331223	51.7	train	54.6	49.9
57	23333233	51	test	55.8	49.3
58	22333332	49	train	52.6	49.9
59	23332331	48	train	53.6	50.5
60	21233132	42.4	train	51.2	45.6
61	13333211	45.7	train	44.9	43.1
62	22232331	50.5	test	54	51.7
63	31311233	56.9	train	51.4	54.7
64	21132321	49.3	train	49.1	49
65	32212231	47.4	test	52.8	49.5
66	23212212	48	train	47.2	48.7
67	22113223	49.9	train	53.6	51.6
68	22233211	46.3	train	47.5	47.6
69	23213311	49.5	train	49.8	50.7
70	31212321	44.9	train	50.4	47.3
71	23112233	51	test	53.8	51.5
72	32332323	48.5	train	47.3	49.3
73	22112223	52.8	test	52.3	52.7
74	32313231	52.5	test	54.1	51.7
75	32132232	42.5	train	46.8	43.9
76	22232233	49.6	train	55.5	50.2
77	22232322	45.4	test	46.6	44.6
78	22333211	50.7	train	49	51.1
79	22332223	52.4	train	54.4	52.2
80	23213212	49	train	47.2	47.5
81	23333213	50.1	train	48.3	47.9
82	31312233	57.9	train	50.9	55
83	22232333	53.7	train	54.8	53
84	31333233	46.5	train	49.6	48.6
85	22213212	50.5	train	49.2	50.3
86	22132212	46.6	test	44	46.5
87	21332233	58.9	train	55	55
88	23333131	50.5	test	53.9	48.4
89	31312332	54.9	test	51.3	53.7
90	21333221	51.3	train	55.1	51.8
91	22333223	49.9	train	55.4	50.7
92	21111333	62.4	test	55.6	58.9
93	12212212	44.8	test	43.6	47.4
94	11313233	48.3	test	49.5	51.6
95	32113232	47.9	train	48.3	47.5
96	21113322	50.4	train	50	49.5
97	31313232	51.9	train	51.3	52.6
98	23213333	56.1	train	59.3	53.9
99	21333233	54.2	train	56.3	53.5
100	22233212	44	train	44.9	44.6
101	21313112	54.8	train	50.7	53.9
102	31213233	50.6	train	51.7	51.5
103	22132113	40.6	train	45.2	42.4
104	31112333	55.7	train	49.5	54.2
105	31212331	51.8	train	52.8	51.8
106	22232222	47.5	train	48.6	46.1
107	23332221	46.4	train	52.3	45.5
108	21332131	58.5	train	54.4	56.9
109	23231233	45.5	train	54	44.1
110	22111332	50.9	train	52.8	53.8
111	23312121	49.3	train	56.2	49.8
112	22332222	50.3	train	50.8	49.4
113	23312323	53.8	train	56	52.7
114	21131121	53	train	49.7	49.6
115	32212232	48.8	train	50.2	48.9
116	22112323	55.3	train	52.7	54.5
117	21232232	49.5	train	52.1	49.9
118	11212333	50.4	test	50.7	53.1
119	31212232	51	train	50.3	50.7
120	23213211	47.4	train	51.1	50.5
121	11331312	43.5	train	46	43.7
122	23331233	50.9	test	55.5	48.8
123	22133323	49.4	test	49.2	47.3
124	33333233	46.3	train	48.6	45.6
125	22233323	48.4	test	51.9	47.5
126	32232131	43.9	test	49.2	45
127	31312323	52.3	train	50.3	52.8
128	22333231	53.1	train	56.6	52.8
129	22232123	43.1	train	51.8	46
130	21132323	50.1	train	48.8	49.7
131	23332231	51.4	train	53.8	50.7
132	12112333	50.9	train	48.4	50.8
133	22133212	47.2	train	44.4	44.5
134	31113131	54.9	train	50.8	53.4
135	23313333	61.2	train	60.9	58.9
136	21113133	51.9	train	55.2	53.8
137	21111323	54.4	test	52.1	53.3
138	22212123	47.7	train	56	51.2
139	12211333	50.6	test	52.3	50
140	23113112	46.3	test	46.3	44.3
141	21313122	50.5	test	54.7	52.7
142	23112333	54.3	train	54.6	54.2
143	12213212	44	train	43.9	44
144	23132233	43.6	train	50.3	45.5
145	21313311	56.9	test	54.8	60
146	21332231	60	train	54.6	57
147	23133233	43.1	train	51.2	44.7
148	21132212	48.8	train	45.6	48.6
149	23313233	56.3	train	59.8	56.2
150	21332322	48.8	test	49.8	48.1
151	22132231	53	test	51.2	51.5
152	21113312	53	train	46.8	53.1
153	22312223	56.2	test	57.6	57.5
154	23332223	46.7	train	52.2	45.7
155	32212323	48.4	train	49.5	49.8
156	21212111	57.2	test	52.2	56.8
157	31212212	47.1	train	48.2	47.3
158	22232121	49.7	test	51.6	48.3
159	21232212	47.8	train	46.1	48.5
160	21333223	49.1	train	54.6	51.4
161	23213232	48.5	train	54.9	47.3
162	22113232	51.1	train	54.1	51.6
163	11331333	46.3	train	48.3	46.8
164	22333321	49.2	train	53.9	48.8
165	21232321	46	train	51.7	48.5
166	31332233	49.9	train	48.9	49.5
167	21133232	46.4	train	49.8	47.7
168	22112211	54.7	train	49.2	53.1
169	21333333	58	train	57	56.1
170	22213223	50.8	train	57.7	52.3
171	21332112	50.4	train	46.8	50
172	21331332	52	train	52.2	51.9
173	11313333	53.8	train	52.2	54.6
174	32311323	52	train	50.7	51.7
175	23132231	48	train	49.7	47
176	12232232	40.9	train	45.4	42
177	21212231	59.9	test	59.2	58.5
178	33312333	54.7	train	52.2	53.6
179	22313232	58.8	test	59.6	55.4
180	22312111	53	train	53.6	55.9
181	32212233	49.9	train	52.5	49.7
182	21132112	47.1	train	47.2	46.8
183	23132311	44.5	train	44.7	45.3
184	21312123	60.8	train	55.7	57
185	23133311	44.2	train	45.2	44.4
186	22113111	49.2	train	49.7	50
187	23212211	50.7	train	51	51.1
188	21212321	53.3	train	57	53.4
189	21333211	55.9	train	49.4	54
190	22232212	46.2	train	44.7	46.9
191	23313323	50.9	train	56.9	53.4
192	32312333	57.8	train	54.6	56.8
193	12313331	51.2	train	54.8	52.3
194	21311331	62.9	train	61.5	60
195	21313231	61	train	60.9	60.2
196	22312133	57.1	train	60.2	57
197	22312311	55.6	train	54.2	58.3
198	22312332	59.1	train	58.8	59.1
199	22312333	63.5	train	61.6	63.6
200	21312333	64.4	test	60.4	64.2
201	11111111	54.9	train	46.2	51.4
202	22222222	43.6	train	48.2	44.2
203	33333333	49.1	train	48.4	47.7
204	21312331	60.6	train	61.3	61.9
205	21311333	59.2	train	60.7	62.3
206	21312233	63.1	train	58.3	61.5
207	21313333	62.9	train	61.6	63.9
208	21312313	62.2	test	53.7	61.9
209	21312231	62.8	train	59.7	61.4
210	21311233	62.7	train	59.2	60.5
211	21313331	62.2	train	62.2	60.9
212	22312331	59.3	train	62.1	60.5
213	22311333	60.1	train	61.9	61.6
214	22312233	61	train	60.2	60.5
215	21313233	60	train	59.7	60.9
216	21312311	59.1	test	54.3	60.4
217	22313333	64.3	train	62.8	61.7
218	21311313	61.2	train	53.6	60.9
219	21312213	60.6	train	52.6	59.1
220	21312332	59.9	train	58.5	59.4
221	21311231	63.2	test	60.6	60.4
222	22312313	61	train	54.3	60.6
223	21313313	64.4	train	54.6	62.1
224	21312133	60.1	train	58.2	59
225	22311331	58.9	train	62.2	58.7
226	22311233	60.9	train	61.1	59.5
227	21311311	61	train	54.1	59.3
228	22313331	58.5	train	62.9	58
229	21312211	59.3	train	53.7	60
230	21112333	61.6	train	55.4	60.7
231	22313231	59	train	62.1	57.7
232	21212233	60	train	58.3	58.1
233	21112331	61.6	train	56.2	59.5
234	21112233	58.7	test	53.8	57.9
235	22212333	58.2	train	60.3	59.2
236	22112333	58	train	56.5	59
237	21113333	61	train	56.6	59.9
238	22112233	58.7	train	55.4	55.8
239	C60	58.9	test	49	55.7
240	C142	50.3	test	51.3	53.3
241	C60_354	46.7	train	48.8	49.4
242	C142_354	48.1	train	50.7	48.1
243	C200	47.4	test	47.2	48
244	UCBr1c1	63.3	train	61.3	61.3
245	UCBr1c2	62	train	53.1	60.9
246	UCBr1c3	56.9	train	59	61.3
247	UCBr1c4	65.1	train	58.1	63.1
248	UCBr2c1	62.3	train	59.4	61
249	UCBr2c2	57	train	54.1	60.2
250	UCBr2c3	60.1	train	57.8	62.6
251	UCBr2c4	62.1	train	53.5	61.9
252	UCBr2c5	58.9	train	60.5	58.7
253	UCBr3c1	60.9	train	59.1	64.6
254	UCBr3c2	57.9	train	57.7	61.7
255	UCBr3c3	56.1	train	58.3	60.7
256	UCBr3c4	61.5	test	57.7	55.8
257	UCBr3c5	60.4	test	58.8	63.4
258	UCBr4c1	58.9	train	60.6	56.8
259	UCBr4c2	63.1	train	63.2	65.5
260	UCBr4c3	61.5	train	57.4	62.9
261	UCBr4c4	60.3	train	63.1	62
262	LCB	67.2	train	63.2	66.3
263	UCBr5c1	64.9	train	57.6	64.9
264	UCBr5c2	62.7	train	62.4	62.6
265	UCBr5c3	66.7	test	67.7	67.4
266	UCBr5c4	65.3	train	62.2	62.8
267	UCBr5c5	64.5	train	58.5	64.1
268	UCBr6c1	67.4	train	67.2	65.4
269	UCBr6c2	66.4	train	62.1	64.4
270	UCBr6c3	65.9	train	61.1	65.8
271	UCBr6c4	62.9	train	58.5	63.2
272	UCBr6c5	64.4	train	60.9	64.9
273	EXPc1	67.9	test	64.2	63
274	EXPc2	68	train	66.1	68.5
275	EXPc3	66.2	test	61.6	60.5
276	EXPc4	66.3	train	63.2	65.2
277	EXPc5	69.7	test	59.9	62.7
