# Supplementary material for: Deciphering protein evolution and fitness landscapes with latent space models
Source: Nat Commun. 2019 Dec 10;10:5644. doi: 10.1038/s41467-019-13633-0 (PMC6904478; doi:10.1038/s41467-019-13633-0)
Supplement: Supplementary file 5 — Supplementary Data 3 [file 41467_2019_13633_MOESM5_ESM.csv]

Name	PDB	Mutation	delta_delta_G_exp	delta_delta_G_profile	delta_delta_G_DCA	delta_delta_G_VAE
Fibronectin_III	1TEN	wt	0	0	0	0
Fibronectin_III	1TEN	P5A	2.74	5.22	NA	8.6
Fibronectin_III	1TEN	I8V	0.18	-0.83	1.27	0.23
Fibronectin_III	1TEN	I8A	2.86	2.44	3.32	4.45
Fibronectin_III	1TEN	V10A	1.36	0.73	1.68	1.26
Fibronectin_III	1TEN	A18G	2.8	3.1	4.81	5.05
Fibronectin_III	1TEN	I20V	0.23	-0.67	0.55	1.23
Fibronectin_III	1TEN	I20A	3.67	2.37	2.96	6.48
Fibronectin_III	1TEN	P25A	1.73	2.37	3.91	4.43
Fibronectin_III	1TEN	I29A	1.38	2.39	3.35	6.61
Fibronectin_III	1TEN	I29V	0.32	0.71	0.97	1.39
Fibronectin_III	1TEN	I32V	0.5	-0.32	1.59	2.25
Fibronectin_III	1TEN	I32A	3.28	1.98	4.11	7.44
Fibronectin_III	1TEN	L34A	4.29	3.05	4.53	12.02
Fibronectin_III	1TEN	Y36F	0.44	1.96	2.12	3.93
Fibronectin_III	1TEN	Y36A	4.22	2.38	3.55	9.27
Fibronectin_III	1TEN	P42A	0.46	0.72	2.37	3.56
Fibronectin_III	1TEN	I48A	2.19	0.55	2.31	2.52
Fibronectin_III	1TEN	L50A	2.99	0.77	3.35	4.7
Fibronectin_III	1TEN	Y57A	1.38	0.65	2.85	8.63
Fibronectin_III	1TEN	Y57G	4.14	2.61	4.22	13.49
Fibronectin_III	1TEN	I59A	2.06	2.08	3.15	5.87
Fibronectin_III	1TEN	I59V	0.83	-0.28	2.06	2.27
Fibronectin_III	1TEN	L62A	4.22	5.42	6.7	11.35
Fibronectin_III	1TEN	P64A	0.93	1.9	4.69	3.86
Fibronectin_III	1TEN	T66S	1.22	1.52	2.93	1.45
Fibronectin_III	1TEN	T66A	1.96	2.07	3.19	4.36
Fibronectin_III	1TEN	Y68F	3.13	4.12	5.06	4.31
Fibronectin_III	1TEN	V70A	2.81	2.4	3.87	6.08
Fibronectin_III	1TEN	L72A	3.06	2.1	4.33	13.25
Fibronectin_III	1TEN	S74A	-0.04	-2.38	0.46	-0.13
Snase	1STN	wt	0	0	0	0
Snase	1STN	A102G	1.3	2.74	4.59	5.23
Snase	1STN	A109G	1	2.03	2.86	3.35
Snase	1STN	A112G	0	2.98	4.25	2.47
Snase	1STN	A130G	1.1	2.53	4.32	5.64
Snase	1STN	A132G	3.7	5.01	5.21	6.34
Snase	1STN	A58G	2.6	4.34	5.44	5.18
Snase	1STN	A60G	1.4	2.65	4.3	5.97
Snase	1STN	A69G	2	-0.67	2.79	4.71
Snase	1STN	A90G	2	0.21	2	4.45
Snase	1STN	A94G	2.4	0.75	5.71	9.67
Snase	1STN	D40A	-0.2	4.28	6.37	6.61
Snase	1STN	D40G	0.5	5.5	7.52	8.55
Snase	1STN	D77A	3.1	1.72	5.07	5.27
Snase	1STN	D77G	2.2	0.24	4.63	4.92
Snase	1STN	D83A	3.8	3.16	5.94	8.16
Snase	1STN	D83G	2.7	2.27	4.68	4.97
Snase	1STN	D95A	3.3	0.97	5.9	6.56
Snase	1STN	D95G	2.7	-0.12	3.63	3.86
Snase	1STN	E101A	1.9	1.04	2.91	3.11
Snase	1STN	E101G	3.1	3.04	4.48	6.4
Snase	1STN	E122A	0.4	-0.54	2.85	2.37
Snase	1STN	E122G	2.2	1.13	3.56	5.66
Snase	1STN	E129A	2.4	2.94	3.9	5.45
Snase	1STN	E129G	3.8	5.25	5.1	7.66
Snase	1STN	E135A	0.7	-0.72	2.81	2.48
Snase	1STN	E135G	1.7	1.31	3.87	4.38
Snase	1STN	E43A	-0.3	2.81	5.97	6.71
Snase	1STN	E43G	-0.5	3.46	6.74	8.26
Snase	1STN	E52A	0.1	2.18	3.37	4.81
Snase	1STN	E52G	0.4	2.78	3.15	5.68
Snase	1STN	E57A	0.2	1.61	4.16	3.36
Snase	1STN	E57G	1.6	5.21	6.52	6.53
Snase	1STN	E67A	1	0.2	3.21	2.41
Snase	1STN	E67G	0.9	0.62	3.67	4.64
Snase	1STN	E73A	1.2	-0.37	4.62	5.21
Snase	1STN	E73G	2.7	2.04	5.27	6.41
Snase	1STN	E75A	2.2	1.91	4.03	3.32
Snase	1STN	E75G	3.5	2.81	5.08	5.19
Snase	1STN	F34A	3.7	3.23	4.67	4.64
Snase	1STN	F61A	2.3	1.71	4.3	5.15
Snase	1STN	F61G	4.8	5.32	6.73	8.44
Snase	1STN	F76A	4	1.1	5.04	3.86
Snase	1STN	F76G	4.7	1.39	5.39	7.85
Snase	1STN	H121A	3.1	0.86	3.72	6.07
Snase	1STN	H121G	4.2	0.12	3.48	6.1
Snase	1STN	H124A	-0.4	-2.83	-0.92	-2.14
Snase	1STN	H124G	0.5	-0.28	0.44	2.74
Snase	1STN	I139A	3.5	3.71	5.67	8.12
Snase	1STN	I139V	1.5	0.86	3.15	4.56
Snase	1STN	I72A	5.1	1.04	5.06	6.09
Snase	1STN	I72V	1.8	-0.76	2.59	1.78
Snase	1STN	I92A	4	1.36	3.88	4.52
Snase	1STN	I92V	0.5	-1.07	0.61	0.57
Snase	1STN	K110A	1.3	1.83	3.8	3.82
Snase	1STN	K110G	2.7	3.9	5.76	6.39
Snase	1STN	K116A	-0.7	-0.69	2.39	2.57
Snase	1STN	K116G	-1	-0.97	1.91	2.73
Snase	1STN	K127A	-0.2	-0.97	2.04	2.2
Snase	1STN	K127G	0.7	1.42	4.05	4.61
Snase	1STN	K133A	1.4	4.1	6.29	9.52
Snase	1STN	K133G	3.3	6.35	8.16	8.21
Snase	1STN	K134A	-0.1	-0.2	1.5	0.62
Snase	1STN	K134G	0.7	2.22	4.49	4.94
Snase	1STN	K136A	0.9	2.79	4.04	3.6
Snase	1STN	K136G	0.2	0.51	3.46	3.1
Snase	1STN	K45A	-0.3	-0.48	3.78	3.83
Snase	1STN	K45G	-0.2	-0.14	4.12	2.26
Snase	1STN	K53A	0.2	-0.3	3.35	4.9
Snase	1STN	K53G	0.3	1.33	4.46	5.78
Snase	1STN	K63A	0.5	1.22	3.67	3.27
Snase	1STN	K63G	1.5	3.19	5.11	4.49
Snase	1STN	K64A	-0.1	1.09	3.74	2.48
Snase	1STN	K64G	0.4	2.29	3.92	4.86
Snase	1STN	K70A	0.1	1.65	3.64	3.95
Snase	1STN	K70G	0.5	1.22	3.11	2.31
Snase	1STN	K71A	0.4	0.53	4.35	5.55
Snase	1STN	K71G	1.1	0.25	5.51	5.95
Snase	1STN	K78A	0.6	0.66	3.76	4.99
Snase	1STN	K78G	1.1	0.86	3.5	3.35
Snase	1STN	K84A	-0.2	1.88	5.28	5.36
Snase	1STN	K84G	0.3	2.18	4.63	6.13
Snase	1STN	K97A	0.1	0.96	4.63	5.72
Snase	1STN	K97G	1.7	0.51	5.19	7.86
Snase	1STN	L103A	4.6	3.4	5.8	6.35
Snase	1STN	L108A	5.8	3.3	4.91	6.36
Snase	1STN	L125A	4.9	5.58	6.07	8.48
Snase	1STN	L137A	2.3	1.53	3.4	4.84
Snase	1STN	L137G	4.6	5.81	7.31	7.47
Snase	1STN	L36A	3.5	4.94	5.45	6.24
Snase	1STN	L37A	1.7	-0.46	4.79	3.49
Snase	1STN	L37G	3.8	1.88	5.82	9.51
Snase	1STN	L38A	1.7	1.14	4.22	3.73
Snase	1STN	L38G	0.6	-2.34	3.65	3.24
Snase	1STN	L89A	2.6	3.62	6.72	7.34
Snase	1STN	L89G	3.2	6.1	8.45	9.48
Snase	1STN	M65A	2	0.86	3.31	3.69
Snase	1STN	M65G	4.6	4.33	6.87	6.99
Snase	1STN	M98A	4.6	4.3	6.37	7.3
Snase	1STN	M98G	4.5	3.3	6.36	9.09
Snase	1STN	N100A	5.2	0.22	4.71	6.97
Snase	1STN	N100G	5.1	1.33	4.75	5.7
Snase	1STN	N138A	1.1	2.27	4.26	5.24
Snase	1STN	N138G	-0.1	-2.49	1.59	1.33
Snase	1STN	N68A	0.5	0.28	3.77	4.2
Snase	1STN	N68G	0.5	-1.8	2.38	2.67
Snase	1STN	P42A	-0.1	4.74	5.56	7.55
Snase	1STN	P42G	0.4	4.66	6.31	7.93
Snase	1STN	P56A	0	-0.34	4.27	3.1
Snase	1STN	P56G	1	1.57	5.24	6.04
Snase	1STN	Q106A	-0.1	-0.67	2.36	2.76
Snase	1STN	Q106G	1.5	1.74	3.84	5.37
Snase	1STN	Q123A	0.4	-0.66	2.99	4.19
Snase	1STN	Q123G	0.6	0.08	3.95	3.96
Snase	1STN	Q131A	0.2	0.09	2.6	2.92
Snase	1STN	Q131G	2.4	2.6	4.96	5.3
Snase	1STN	R105A	1.4	0.4	3.11	4.39
Snase	1STN	R105G	2.4	2.64	4.67	7.12
Snase	1STN	R126A	1.7	1.11	3.36	5.64
Snase	1STN	R126G	2.9	3.31	4.13	5.64
Snase	1STN	R35A	1.4	3.5	6.51	8.41
Snase	1STN	R35G	2.2	5.48	7.18	9.52
Snase	1STN	R87A	0.9	4.87	6.66	6.65
Snase	1STN	R87G	2.6	2.96	6.03	8.82
Snase	1STN	S128A	-0.7	-3.31	1.69	1.61
Snase	1STN	S128G	1.6	1.82	5.1	7.08
Snase	1STN	S141A	0.4	0.55	4.2	4.77
Snase	1STN	S141G	0.9	2.55	5.39	5.03
Snase	1STN	S59A	-0.4	0.76	3.97	3.27
Snase	1STN	S59G	1.1	2.68	5.77	7.29
Snase	1STN	T120A	1.2	-0.43	3.72	3.81
Snase	1STN	T120G	2.1	-0.43	4.54	6.44
Snase	1STN	T120V	1.8	1.55	4.54	6.35
Snase	1STN	T41A	0	-0.34	4.29	2.88
Snase	1STN	T41G	2	2.67	7.14	7.1
Snase	1STN	T41V	-0.8	3.4	6.2	4.63
Snase	1STN	T44A	0.4	1.48	5.26	6.92
Snase	1STN	T44G	0.6	1.59	4.88	5.53
Snase	1STN	T44V	-0.1	1.24	3.66	4.39
Snase	1STN	T62A	2.4	0.5	3.46	2.9
Snase	1STN	T62G	3.5	4.09	6.68	9.23
Snase	1STN	T62V	0.2	0.49	3.62	3.08
Snase	1STN	V104A	2.9	2.53	3.76	5.46
Snase	1STN	V104T	2.5	4	4.9	6.03
Snase	1STN	V111A	4.2	1.84	5.57	5.77
Snase	1STN	V111G	4.9	5.07	7.05	6.2
Snase	1STN	V111T	2.3	2.26	5.36	5.58
Snase	1STN	V114A	0	0.39	4.38	3.45
Snase	1STN	V114G	0.2	1.33	4.07	6.81
Snase	1STN	V114T	0.3	0.43	3.7	5
Snase	1STN	V39A	2.2	3.7	5.12	7.41
Snase	1STN	V39T	1.3	3.49	5.64	9.09
Snase	1STN	V66A	2.2	1.53	4.3	3.27
Snase	1STN	V66G	4.4	5.55	6.24	7.05
Snase	1STN	V66T	1.4	2.02	4.31	5.55
Snase	1STN	V74A	3.1	1.18	4.63	4.02
Snase	1STN	V74T	3.8	-0.2	3.35	5.63
Snase	1STN	V99A	3.2	2.07	5.2	7.1
Snase	1STN	V99G	5	6.05	6.89	8.88
Snase	1STN	V99T	3.3	3.7	5.86	7.21
Snase	1STN	Y113A	0	0.23	5.28	5.26
Snase	1STN	Y113F	0	0.24	4.59	4.11
Snase	1STN	Y113G	0.3	1.6	5.6	6.62
Snase	1STN	Y113L	-0.2	1.17	4.93	5.74
Snase	1STN	Y115A	0.3	0.99	3.37	4.76
Snase	1STN	Y115F	0.1	2.13	3.15	2.76
Snase	1STN	Y115G	0.7	1.68	4.24	6.03
Snase	1STN	Y115L	0.3	2.36	4.58	4.86
Snase	1STN	Y54A	2.2	3.05	5.8	7.52
Snase	1STN	Y54F	0.5	-0.4	2.28	2.21
Snase	1STN	Y54G	1.9	2.58	5.24	7.78
Snase	1STN	Y54L	3.4	1.33	4.66	4.13
Snase	1STN	Y85A	0.4	2.48	5.83	8.84
Snase	1STN	Y85F	0	2.22	3.55	5.75
Snase	1STN	Y85G	1	2.83	5.59	6.89
Snase	1STN	Y85L	0.1	3.91	6.39	7.96
Snase	1STN	Y91A	5.3	2.51	6.19	7.69
Snase	1STN	Y91F	2.4	2.39	5.51	5.15
Snase	1STN	Y91L	3.9	2.81	5.26	6.8
Snase	1STN	Y93F	2	0.34	2.62	2.12
Snase	1STN	Y93G	7.5	3.95	5.81	8.99
Snase	1STN	Y93L	4.5	1.18	4.85	3.62
